# Supplementary material for: Occurrence of Microplastics in Most Consumed Fruits and Vegetables from Turkey and Public Risk Assessment for Consumers
Source: Life (Basel). 2023 Aug 4;13(8):1686. doi: 10.3390/life13081686 (PMC10455475; doi:10.3390/life13081686)
Supplement: Supplementary file 1 [file life-13-01686-s001.zip]

Archive with 1 entries (1 files):
- life-2493557-supplementary.pdf
